# Supplementary material for: Biofeedback Training after Successful Inverted Internal Limiting Membrane (ILM)-Flap Technique for High Myopic Macular Hole
Source: J Clin Med. 2023 Aug 9;12(16):5188. doi: 10.3390/jcm12165188 (PMC10455115; doi:10.3390/jcm12165188)
Supplement: Supplementary file 1 [file jcm-12-05188-s001.zip]

Archive with 1 entries (1 files):
- jcm-2495460-supplementary.pdf
